# Supplementary material for: hgtseq: A Standard Pipeline to Study Horizontal Gene Transfer
Source: Int J Mol Sci. 2022 Nov 22;23(23):14512. doi: 10.3390/ijms232314512 (PMC9738810; doi:10.3390/ijms232314512)
Supplement: Supplementary file 1 [file ijms-23-14512-s001.zip]

Archive with 6 entries (6 files):
- Figure_S1.pdf
- Figure_S2.pdf
- Table_S1.xlsx
- Table_S2.xlsx
- Table_S3.xlsx
- Table_S4.xlsx
