# Supplementary material for: hgtseq: A Standard Pipeline to Study Horizontal Gene Transfer
Source: Int J Mol Sci. 2022 Nov 22;23(23):14512. doi: 10.3390/ijms232314512 (PMC9738810; doi:10.3390/ijms232314512)
Supplement: Supplementary file 1 [file ijms-23-14512-s001.zip › Table_S1.xlsx]

## Sheet: supp_table_readstats
Dataset	Average reads per sample	Unmapped and microbial classified read type	Average proportion of microbial classified unmapped reads over total sample reads
Bos_Taurus	49516660	both mates unmapped	8.49649e-05
		only one mate unmapped	8.66613e-05
Canis_Familiaris	198822100	both mates unmapped	3.41776e-08
		only one mate unmapped	7.32105e-07
Human_chikv	160862500	both mates unmapped	1.04156e-05
		only one mate unmapped	1.80926e-05
Human_copd	117495800	both mates unmapped	2.44207e-06
		only one mate unmapped	7.45418e-06
Macaca_Fascicularis	76028120	both mates unmapped	1.16044e-05
		only one mate unmapped	2.13923e-05
Mus_Musculus	100482900	both mates unmapped	4.91484e-06
		only one mate unmapped	6.21175e-06
