# Supplementary material for: hgtseq: A Standard Pipeline to Study Horizontal Gene Transfer
Source: Int J Mol Sci. 2022 Nov 22;23(23):14512. doi: 10.3390/ijms232314512 (PMC9738810; doi:10.3390/ijms232314512)
Supplement: Supplementary file 1 [file ijms-23-14512-s001.zip › Table_S2.xlsx]

## Sheet: Sheet1
genus	flag
Single Unmapped Reads
Streptomyces	OK
Pasteurella	OK
Clostridium	OK
Acinetobacter	OK
Bacillus	blacklisted
Pseudomonas	flagged
Lactiplantibacillus	OK
Flavobacterium	blacklisted
Staphylococcus	OK
Campylobacter	OK
Chryseobacterium	blacklisted
Lactococcus	OK
Vibrio	OK
Both Unmapped Reads
Pasteurella	OK
Clostridium	OK
Lactiplantibacillus	OK
Acinetobacter	OK
Bacillus	blacklisted
Pseudomonas	flagged
Lactococcus	OK
Staphylococcus	OK
Rhodococcus	blacklisted
Flavobacterium	blacklisted
Campylobacter	OK
Chryseobacterium	blacklisted
Vibrio	OK
Exiguobacterium	OK
Levilactobacillus	OK
Streptococcus	flagged
