# Supplementary material for: hgtseq: A Standard Pipeline to Study Horizontal Gene Transfer
Source: Int J Mol Sci. 2022 Nov 22;23(23):14512. doi: 10.3390/ijms232314512 (PMC9738810; doi:10.3390/ijms232314512)
Supplement: Supplementary file 1 [file ijms-23-14512-s001.zip › Table_S3.xlsx]

## Sheet: Sheet1
genus	flag
Afipia	blacklisted
Aquabacterium	blacklisted
Asticcacaulis	blacklisted
Aurantimonas	blacklisted
Beijerinckia	blacklisted
Bosea	blacklisted
Bradyrhizobium	blacklisted
Brevundimonas	blacklisted
Caulobacter	blacklisted
Craurococcus	blacklisted
Devosia	blacklisted
Hoeflea	blacklisted
Mesorhizobium	blacklisted
Methylobacterium	blacklisted
Novosphingobium	blacklisted
Ochrobactrum	blacklisted
Paracoccus	blacklisted
Pedomicrobium	blacklisted
Phyllobacterium	blacklisted
Rhizobium	blacklisted
Roseomonas	blacklisted
Sphingobium	blacklisted
Sphingomonas	blacklisted
Sphingopyxis	blacklisted
Acidovorax	blacklisted
Azoarcus	blacklisted
Azospira	blacklisted
Burkholderia	flagged
Comamonas	blacklisted
Cupriavidus	blacklisted
Curvibacter	blacklisted
Delftia	blacklisted
Duganella	blacklisted
Herbaspirillum	blacklisted
Janthinobacterium	blacklisted
Kingella	flagged
Leptothrix	blacklisted
Limnobacter	blacklisted
Massilia	blacklisted
Methylophilus	blacklisted
Methyloversatilis	blacklisted
Oxalobacter	blacklisted
Pelomonas	blacklisted
Polaromonas	blacklisted
Ralstonia	blacklisted
Schlegelella	blacklisted
Sulfuritalea	blacklisted
Undibacterium	blacklisted
Variovorax	blacklisted
Acinetobactera	blacklisted
Enhydrobacter	blacklisted
Enterobacter	flagged
Escherichia	flagged
Nevskiae	blacklisted
Pseudomonas	flagged
Pseudoxanthomonas	blacklisted
Psychrobacter	blacklisted
Stenotrophomonas	blacklisted
Xanthomonas	blacklisted
Aeromicrobium	blacklisted
Arthrobacter	blacklisted
Beutenbergia	blacklisted
Brevibacterium	blacklisted
Corynebacterium	flagged
Curtobacterium	blacklisted
Dietzia	blacklisted
Geodermatophilus	blacklisted
Janibacter	blacklisted
Kocuria	blacklisted
Microbacterium	blacklisted
Micrococcus	blacklisted
Microlunatus	blacklisted
Patulibacter	blacklisted
Propionibacterium	flagged
Rhodococcus	blacklisted
Tsukamurella	blacklisted
Abiotrophia	blacklisted
Bacillus	blacklisted
Brevibacillus	blacklisted
Brochothrix	blacklisted
Facklamia	blacklisted
Paenibacillus	blacklisted
Streptococcus	flagged
Chryseobacterium	blacklisted
Dyadobacter	blacklisted
Flavobacterium	blacklisted
Hydrotalea	blacklisted
Niastella	blacklisted
Olivibacter	blacklisted
Pedobacter	blacklisted
Wautersiella	blacklisted
Deinococcus	blacklisted
Acidobacteria	blacklisted
