# Supplementary material for: hgtseq: A Standard Pipeline to Study Horizontal Gene Transfer
Source: Int J Mol Sci. 2022 Nov 22;23(23):14512. doi: 10.3390/ijms232314512 (PMC9738810; doi:10.3390/ijms232314512)
Supplement: Supplementary file 1 [file ijms-23-14512-s001.zip › Table_S4.xlsx]

## Sheet: Sheet1
read type	single unmapped			both unmapped
reference	GRCh38	T2T-CHM13	variation	GRCh38	T2T-CHM13	variation
Unmapped reads total	235059	232440	-0.0112691	101434	100522	-0.00907513
Unmapped reads classified as host	8857.5	8217.5	-0.0778826	2629.5	2322.38	-0.132246
Unmapped reads classified not host	874.75	862.75	-0.013909	285.375	285.125	-0.000876808
Ratio host reads over unmapped reads	0.037696	0.0354313	-0.0639192	0.025895	0.0230888	-0.12154
Ratio of reads classified not host over total reads	7.45418e-06	7.34659e-06	-0.014644	2.44207e-06	2.43769e-06	-0.00179498
